# Supplementary material for: Actual evapotranspiration by machine learning and remote sensing without the thermal spectrum
Source: PLoS One. 2023 May 11;18(5):e0285535. doi: 10.1371/journal.pone.0285535 (PMC10174567; doi:10.1371/journal.pone.0285535)
Supplement: S1 File — (XLSX) [file pone.0285535.s001.xlsx]

## Sheet: NDVI
	CROPS	DATUM: WGS84 UTM		NDVI - DOY034 of 2016			NDVI -DOY068 of 2017			NDVI -DOY228 of 2017			NDVI -DOY023 of 2018			NDVI -DOY218 of 2019			NDVI -DOY093 of 2020
		X	Y	Minimum	Average	Maximum	Minimum	Average	Maximum	Minimum	Average	Maximum	Minimum	Average	Maximum	Minimum	Average	Maximum	Minimum	Average	Maximum
	Soybean	664768158	8353604409	0.0640665	0.380281	0.864821	0.0248006	0.297501	0.620684	0.0549156	0.369588	0.538959	0.0384077	0.879768	0.905749	0.0111657	0.230531	0.487792	0.0401679	0.266842	0.524334
		665453070	8353210030	0.0133926	0.358763	0.67527	0.0627603	0.216785	0.370432	0.15417	0.261119	0.38045	0.124274	0.819021	0.916256	0.147885	0.243688	0.389681	0.0875243	0.256917	0.821391
		666894634	8353044624	0.249147	0.729632	0.888648	0.121596	0.185466	0.61443	0.14759	0.28948	0.737031	0.288838	0.785248	0.84568	0.11129	0.192745	0.638121	0.0687587	0.132146	0.489372
		667674978	8352130642	0.305839	0.620853	0.781586	0.414692	0.678343	0.789078	0.236645	0.864662	0.930447	0.234069	0.876593	0.902408	0.0996355	0.299132	0.49283	0.122995	0.454627	0.633574
		663190803	8346230442	0.49524	0.876627	0.910458	0.100569	0.14545	0.686727	0.146329	0.249035	0.73116	0.404354	0.873696	0.899947	0.149606	0.325876	0.471423	0.0937693	0.138613	0.30417
		663055603	8344914835	0.109935	0.187436	0.594399	0.384344	0.813422	0.836824	0.193857	0.535277	0.644511	0.245543	0.807626	0.878827	0.217067	0.627335	0.83116	0.107281	0.145468	0.415451
		663340298	8344460465	0.407608	0.845739	0.875775	0.415978	0.704142	0.791732	0.241853	0.723992	0.768676	0.348696	0.795145	0.860066	0.177657	0.24276	0.477203	0.104852	0.508326	0.848598
		662146933	8344394012	0.207038	0.58724	0.878796	0.546967	0.680751	0.749187	0.221061	0.336858	0.512875	0.44937	0.737721	0.850506	0.203637	0.293281	0.544155	0.262481	0.574044	0.672753
		663578473	8343160532	0.343969	0.884894	0.916335	0.597147	0.76869	0.795574	0.237132	0.340756	0.619896	0.380749	0.727899	0.860678	0.126291	0.359691	0.722267	0.125064	0.465709	0.789815
		677686576	8354982594	0.391313	0.874946	0.903618	0.0783115	0.150256	0.293946	0.215611	0.889571	0.934908	0.36503	0.859871	0.879774	0.110266	0.187159	0.258682	0.0704593	0.147955	0.21088
		676426374	8353126355	0.359639	0.532469	0.753641	0.069801	0.137762	0.610241	0.161439	0.845381	0.926357	0.338661	0.790689	0.866845	0.0695923	0.233487	0.773652	0.0647615	0.152375	0.663004
		676734498	8352515794	0.440263	0.830795	0.872853	0.156728	0.269803	0.734907	0.288194	0.717846	0.872726	0.563144	0.835949	0.880346	0.225047	0.5251	0.739028	0.240816	0.518536	0.859819
		676555164	8351735681	0.26286	0.829804	0.86082	0.104294	0.148214	0.592802	0.19084	0.246386	0.715777	0.4588	0.858186	0.882451	0.114562	0.185921	0.700345	0.105701	0.141852	0.563364
		686833340	8346544658	0.342526	0.854958	0.887275	0.0995771	0.133595	0.489581	0.156471	0.250253	0.569373	0.301594	0.860505	0.896124	0.174797	0.421182	0.712617	0.13819	0.60317	0.808785
		686738841	8344975208	0.124809	0.849318	0.886046	0.0870901	0.139812	0.634258	0.135509	0.239545	0.616494	0.141931	0.826415	0.877609	0.101682	0.297919	0.731736	0.0965747	0.268402	0.791603
	Sugarcane	662047501	8351569590	0.139091	0.760512	0.823933	0.124798	0.671624	0.780239	0.148791	0.572084	0.769407	0.119307	0.687358	0.832747	0.0457343	0.355734	0.815477	0.145114	0.758381	0.833333
		685013928	8350589993	0.17619	0.76837	0.80441	0.239201	0.696273	0.7291	0.100411	0.163802	0.513453	0.192286	0.736708	0.783728	0.145845	0.53149	0.598926	0.16753	0.735518	0.810712
		686660620	8349549973	0.152236	0.628907	0.787398	0.180693	0.676643	0.744708	0.102541	0.152194	0.213435	0.107638	0.767606	0.837247	0.0954719	0.193552	0.395202	0.407382	0.772421	0.821797
		686202886	8349405749	0.259704	0.703848	0.841223	0.323576	0.656139	0.769887	0.124258	0.410817	0.687096	0.23801	0.682057	0.820556	0.129863	0.396002	0.767353	0.462383	0.762632	0.831519
		685881527	8349288888	0.239019	0.678083	0.831843	0.247379	0.673301	0.762213	0.12066	0.268412	0.595701	0.219754	0.738881	0.831068	0.11531	0.255054	0.761751	0.317805	0.765249	0.829573
		685539132	8349143225	0.148897	0.623306	0.809751	0.207898	0.669211	0.743371	0.117017	0.186642	0.28214	0.249396	0.747637	0.836752	0.16606	0.205238	0.415539	0.382211	0.75408	0.825048
		685225053	8348996415	0.165737	0.617313	0.809751	0.26089	0.668048	0.732628	0.118418	0.179527	0.322151	0.216817	0.742605	0.824847	0.150449	0.214095	0.415539	0.370992	0.732673	0.818227
		685225053	8348996415	0.25098	0.669495	0.790588	0.288923	0.671071	0.735759	0.134571	0.232596	0.691008	0.325865	0.752609	0.823015	0.170943	0.235425	0.7195	0.403821	0.746341	0.815017
		686663492	8348880205	0.267187	0.699107	0.82484	0.259025	0.666078	0.757936	0.146103	0.353395	0.735379	0.210534	0.65979	0.818409	0.170943	0.364787	0.773148	0.334424	0.751408	0.819313
		686343010	8348749749	0.112465	0.708872	0.816223	0.157792	0.653594	0.727274	0.210637	0.625222	0.778465	0.0942695	0.633251	0.773712	0.115575	0.532503	0.781264	0.126742	0.755436	0.83498
		685615965	8348504905	0.216618	0.722833	0.81358	0.311052	0.66971	0.731295	0.268177	0.638017	0.778465	0.239413	0.654472	0.764305	0.152836	0.404211	0.767897	0.368724	0.754014	0.818674
		685291480	8348239078	0.127425	0.721984	0.81508	0.153931	0.666618	0.750708	0.157903	0.593763	0.761341	0.11943	0.662171	0.832564	0.0450075	0.204931	0.353108	0.130893	0.754565	0.8457
		684935315	8348022165	0.175703	0.744516	0.825865	0.192294	0.672745	0.769226	0.190137	0.627382	0.760796	0.150424	0.71793	0.81581	0.117791	0.193809	0.235827	0.147773	0.749672	0.81838
		684901490	8347427609	0.130277	0.72846	0.826702	0.140416	0.632853	0.733179	0.207965	0.66678	0.778766	0.105059	0.702437	0.811282	0.110855	0.644991	0.785266	0.10735	0.722326	0.82378
		687048018	8347610253	0.186885	0.655532	0.763304	0.340947	0.706182	0.748143	0.216358	0.449549	0.734206	0.296606	0.736082	0.870289	0.137881	0.223553	0.350515	0.217214	0.72032	0.826832
		686058172	8347451214	0.293207	0.687323	0.815623	0.397269	0.700723	0.757948	0.223887	0.519938	0.764086	0.295494	0.694218	0.857064	0.146353	0.2122	0.285247	0.384658	0.72471	0.811765
		687754414	8347185781	0.158786	0.644387	0.785506	0.321077	0.712544	0.770991	0.192253	0.293834	0.744676	0.308047	0.751245	0.826336	0.15383	0.207523	0.347356	0.200111	0.715356	0.785959
		688055466	8347158817	0.278777	0.722596	0.812499	0.425142	0.707037	0.770277	0.229223	0.531224	0.744676	0.347176	0.675767	0.816504	0.185855	0.214944	0.252815	0.346927	0.713185	0.80659
		687866895	8346831751	0.105618	0.65288	0.767286	0.179968	0.686667	0.743174	0.139578	0.527724	0.703872	0.0977638	0.551591	0.729768	0.0491783	0.250743	0.422774	0.0980879	0.740764	0.843119
		687682698	8346484291	0.10334	0.691102	0.832009	0.17869	0.698972	0.78239	0.186461	0.61023	0.759052	0.135277	0.601527	0.795657	0.13509	0.361539	0.658771	0.115591	0.715277	0.844057
		688539434	8347191284	0.220199	0.70647	0.837028	0.352137	0.70087	0.779002	0.265478	0.547348	0.689651	0.173835	0.615109	0.793475	0.140824	0.387592	0.654515	0.111359	0.679982	0.842041
		688303357	8346801324	0.301475	0.681423	0.819318	0.368092	0.669929	0.766144	0.358104	0.589063	0.756468	0.273241	0.597889	0.766904	0.197379	0.701524	0.801116	0.185245	0.729795	0.818594
		688131244	8346413631	0.280967	0.639656	0.767258	0.301615	0.628711	0.706564	0.321058	0.554734	0.655818	0.17587	0.48311	0.699435	0.171579	0.457889	0.785589	0.326752	0.739397	0.815543
		688968894	8347703236	0.291251	0.696714	0.80148	0.331984	0.65753	0.73393	0.207188	0.330966	0.612098	0.178037	0.566186	0.757867	0.185512	0.608261	0.780193	0.359447	0.778622	0.848355
		688815239	8347227507	0.110122	0.560794	0.80625	0.348086	0.726368	0.794076	0.261966	0.593713	0.744606	0.231144	0.705212	0.823645	0.258706	0.619081	0.751416	0.217248	0.767712	0.841933
		688266483	8345977625	0.229475	0.710536	0.829376	0.368137	0.728693	0.794076	0.27481	0.616431	0.80448	0.2826	0.744162	0.835429	0.301659	0.644564	0.758276	0.219641	0.771358	0.854835
		688836418	8346762104	0.0492217	0.34423	0.786322	0.153422	0.465587	0.748487	0.162715	0.548596	0.867111	0.112101	0.688313	0.788938	0.136463	0.616951	0.768696	0.102049	0.76345	0.844354
		688672314	8346344820	0.147787	0.723405	0.817551	0.231119	0.730812	0.796672	0.23423	0.612363	0.80448	0.152527	0.72751	0.841829	0.194967	0.568723	0.737724	0.176353	0.78245	0.853482
		689524562	8347594156	0.147787	0.698306	0.79108	0.231119	0.759712	0.796856	0.18482	0.654074	0.840034	0.152527	0.784652	0.842641	0.181378	0.608758	0.737724	0.176353	0.810407	0.861585
		689410235	8347206873	0.149056	0.723353	0.814475	0.169423	0.627288	0.701018	0.140418	0.215204	0.240716	0.0798403	0.580562	0.772594	0.109772	0.598446	0.742043	0.157288	0.776541	0.840689
		689290644	8346723615	0.149762	0.725186	0.814891	0.19603	0.667511	0.764301	-0.00861207	0.286797	0.705231	0.0894862	0.627537	0.791828	0.0227264	0.700645	0.809931	0.16308	0.790004	0.848485
		689170369	8346282020	0.149762	0.75119	0.803861	0.19603	0.642283	0.709657	0.143332	0.214015	0.291606	0.0894862	0.643309	0.769931	0.142624	0.698448	0.799122	0.16308	0.786701	0.845192
		689748891	8346694386	0.11939	0.720054	0.817551	0.168144	0.650878	0.76793	0.180198	0.414786	0.755245	0.124342	0.591757	0.794943	0.156218	0.556464	0.786368	0.130684	0.746846	0.844746
		689624960	8346279748	0.135779	0.703054	0.814475	0.16664	0.620825	0.727696	0.15837	0.317767	0.658378	0.104009	0.520191	0.72161	0.109961	0.462273	0.709846	0.0946304	0.671623	0.841814
		690714370	8347580658	0.32881	0.709631	0.809778	0.392561	0.683636	0.760033	0.206828	0.355331	0.709915	0.265143	0.605345	0.748909	0.415086	0.661715	0.799742	0.433447	0.787494	0.849869
		691035673	8347072607	0.185075	0.715874	0.826006	0.222527	0.652001	0.760033	0.212199	0.564645	0.733622	0.12164	0.564735	0.79121	0.197379	0.676273	0.809931	0.185245	0.723661	0.822974
		690906491	8346615294	0.329481	0.709651	0.826006	0.293168	0.664958	0.765533	0.210538	0.558713	0.753729	0.16667	0.592386	0.79121	0.15091	0.687076	0.809151	0.15431	0.718526	0.825152
		690603986	8346640958	0.0711155	0.716027	0.80043	0.118689	0.609828	0.706006	0.191131	0.625903	0.772788	0.0901392	0.651473	0.774475	0.149132	0.619101	0.724494	0.0991121	0.732704	0.817305
		690074990	8346161071	0.0711155	0.588727	0.791691	0.118689	0.621442	0.704082	0.191131	0.662858	0.772788	0.0901392	0.672067	0.782427	0.149132	0.639477	0.757868	0.0991121	0.73679	0.820011
		690442511	8346180037	0.274162	0.641473	0.793027	0.280774	0.63128	0.731751	0.320101	0.630157	0.76179	0.219381	0.657366	0.790129	0.335158	0.659691	0.739556	0.357657	0.754445	0.841458
		690766499	8346150878	0.3988	0.73092	0.828275	0.305713	0.624516	0.728448	0.260961	0.549899	0.730395	0.256762	0.649789	0.821637	0.199423	0.616435	0.730858	0.194473	0.744813	0.844492
		690625629	8345683385	0.324849	0.68592	0.821948	0.511126	0.734524	0.789039	0.24118	0.388073	0.651569	0.361955	0.674516	0.803989	0.223396	0.556632	0.707949	0.407487	0.781326	0.868154
		689183407	8345351228	0.265627	0.744049	0.810502	0.304661	0.684283	0.763292	0.218981	0.532949	0.734146	0.236876	0.597486	0.76022	0.143042	0.204932	0.333746	0.162109	0.712127	0.821782
		689562178	8345403748	0.251616	0.720319	0.796695	0.335807	0.683297	0.795761	0.234884	0.503262	0.706496	0.174178	0.576862	0.834786	0.128421	0.376016	0.717533	0.155844	0.657591	0.845552
		691383572	8344774169	0.172902	0.708539	0.791697	0.353217	0.729266	0.798862	0.211962	0.467019	0.766434	0.226555	0.665279	0.838731	0.125326	0.395138	0.723124	0.165809	0.76573	0.864204
		691793769	8344746482	0.0986976	0.70131	0.798788	0.218095	0.747442	0.805958	0.21239	0.401366	0.718135	0.168094	0.684286	0.830353	0.150582	0.179004	0.212019	0.146947	0.784005	0.838404
		690467576	8345321612	0.103406	0.727591	0.815504	0.168136	0.642541	0.724501	0.175171	0.545305	0.732521	0.091877	0.68525	0.795511	0.145499	0.606632	0.736527	0.208031	0.733795	0.857143
		690764435	8344848238	0.173301	0.677453	0.833616	0.400481	0.758978	0.812043	0.167464	0.463451	0.702114	0.350812	0.779506	0.843114	0.168238	0.264375	0.681432	0.140625	0.767204	0.847996
		690326381	8344870486	0.209983	0.663573	0.82122	0.446888	0.748514	0.802462	0.227635	0.40473	0.702114	0.380299	0.746622	0.827472	0.160645	0.199566	0.64692	0.336867	0.775472	0.841845
		689879069	8344917451	0.217862	0.615348	0.817183	0.259925	0.741852	0.797035	0.234647	0.446092	0.665398	0.190673	0.719581	0.821091	0.172963	0.534711	0.697952	0.145648	0.791919	0.847793
		689416675	8344963362	0.175217	0.678053	0.804839	0.259925	0.731902	0.795224	0.134307	0.478269	0.696968	0.138981	0.728037	0.830647	0.194414	0.549473	0.700432	0.145648	0.776865	0.852002
		688917431	8345028493	0.283128	0.739817	0.813429	0.275877	0.584512	0.714478	0.17717	0.282883	0.367438	0.15621	0.752028	0.829072	0.114181	0.221007	0.28824	0.215316	0.780401	0.84367
		688597070	8344969783	0.259642	0.756682	0.816813	0.310427	0.647604	0.717618	0.159203	0.274403	0.354419	0.15621	0.758407	0.826613	0.114181	0.215018	0.475173	0.215316	0.786895	0.847036
		690036197	8345355913	0.175217	0.6837	0.821948	0.279095	0.667634	0.786862	0.134307	0.347951	0.629339	0.138981	0.720393	0.835419	0.189864	0.354789	0.668601	0.198595	0.775611	0.868154
		690806219	8345276082	0.388123	0.708875	0.824286	0.501211	0.738296	0.79614	0.216421	0.346551	0.563556	0.398283	0.676954	0.823311	0.16791	0.471297	0.707949	0.415913	0.786508	0.839851
		690716711	8344417389	0.211744	0.697003	0.809659	0.396198	0.734439	0.805958	0.213307	0.473464	0.743353	0.369706	0.722792	0.84163	0.150917	0.190101	0.220247	0.279883	0.747169	0.830312
		688020096	8343074050	0.102335	0.675471	0.80888	0.403666	0.755105	0.805958	0.156646	0.42778	0.741516	0.360193	0.758966	0.843906	0.162944	0.234869	0.738264	0.442083	0.797158	0.853624
		688041723	8342764684	0.0716033	0.710679	0.845491	0.237876	0.761718	0.812043	0.143693	0.441367	0.621109	0.193194	0.777634	0.832511	0.153432	0.190388	0.336196	0.210622	0.786581	0.837514
		687431011	8343171097	0.107103	0.690153	0.822856	0.140689	0.653976	0.752001	0.114531	0.208865	0.524975	0.101684	0.686088	0.8003	0.0925894	0.153627	0.499674	0.100991	0.700088	0.839617
		687483280	8342572742	0.317088	0.729551	0.828275	0.305713	0.661217	0.730292	0.314003	0.618979	0.748701	0.248031	0.68446	0.795517	0.334615	0.642531	0.733599	0.421911	0.746547	0.802592
		674783833	8332664408	0.177399	0.724053	0.806459	0.259135	0.638021	0.743594	0.181939	0.454383	0.544026	0.228494	0.627475	0.766436	0.119036	0.427636	0.770194	0.125574	0.627602	0.84047
		674649644	8333523133	0.136636	0.766083	0.829518	0.178232	0.624652	0.71897	0.177945	0.519399	0.698862	0.145152	0.67778	0.819835	0.0670828	0.169967	0.263122	0.150358	0.792796	0.835873
		675084664	8334219690	0.170927	0.755712	0.824368	0.183429	0.611087	0.720678	0.165831	0.53268	0.720344	0.0931836	0.698648	0.819835	0.09283	0.170432	0.426458	-0.205862	0.766198	0.849487
		673897428	8334523187	0.400466	0.749809	0.833548	0.319089	0.623934	0.709577	0.112739	0.173917	0.270109	0.297291	0.748709	0.818359	0.185114	0.331096	0.435492	0.483853	0.743068	0.806194
		675410834	8332585744	0.231003	0.721097	0.804176	0.207509	0.642005	0.730107	0.15195	0.502079	0.663882	0.151447	0.620643	0.743136	0.144681	0.65833	0.774341	0.202172	0.752535	0.817447
		676142999	8332879000	0.24998	0.736426	0.795194	0.26366	0.672661	0.717443	0.249052	0.522803	0.663882	0.228711	0.673228	0.790846	0.114208	0.202574	0.506866	0.186889	0.794642	0.854028
		687465959	8342871365	0.443134	0.755735	0.821435	0.408023	0.628529	0.728119	0.186954	0.208126	0.413063	0.257338	0.644832	0.776011	0.0916286	0.210127	0.58562	0.152442	0.746524	0.807379
		673898250	8332679359	0.182849	0.754372	0.823719	0.187652	0.625404	0.735021	0.116266	0.206802	0.416707	0.0940346	0.64826	0.856062	0.0916286	0.270022	0.558605	0.181296	0.723864	0.807984
